# Supplementary material for: Identification of Bioactive Medium Chain Fatty Acids (C10, C8, and C6) in Ozonated Sunflower Oil: Comparative Evaluation of Their Potent Antioxidant Activities and Anti-Inflammatory Effects in the Hyperinflammatory Zebrafish Model
Source: Antioxidants (Basel). 2026 May 10;15(5):606. doi: 10.3390/antiox15050606 (PMC13203276; doi:10.3390/antiox15050606)
Supplement: Supplementary file 1 [file antioxidants-15-00606-s001.zip]

Archive with 1 entries (1 files):
- antioxidants-4281694-supplementary.pdf
